# Supplementary material for: New Acridone- and (Thio)Xanthone-Derived 1,1-Donor–Acceptor-Substituted Alkenes: pH-Dependent Fluorescence and Unusual Photooxygenation Properties
Source: Molecules. 2021 May 31;26(11):3305. doi: 10.3390/molecules26113305 (PMC8198218; doi:10.3390/molecules26113305)
Supplement: Supplementary file 1 [file molecules-26-03305-s001.zip]

Archive with 1 entries (1 files):
- molecules-1219467-supplementary.pdf
